# Supplementary material for: Efficient Methods for Targeted Mutagenesis in Zebrafish Using Zinc-Finger Nucleases: Data from Targeting of Nine Genes Using CompoZr or CoDA ZFNs
Source: PLoS One. 2013 Feb 22;8(2):e57239. doi: 10.1371/journal.pone.0057239 (PMC3579846; doi:10.1371/journal.pone.0057239)
Supplement: Table S1 — Sequences of PCR primers used to amplify genomic DNA for somatic lesion analysis, founder screening and F1 adult genotyping. (XLSX) [file pone.0057239.s002.xlsx]

## Sheet: Sheet1
Table S1. Primer sequences for amplification of target exons
Gene	Target exon	Forward Primera	Reverse Primerb	Amplicon Size (bp)
ak2	1	AGAGTTAGTGGACGCAAAG	TTCACCTCAATAACCCAGAG	259
cbfb	3	ATGCTCGGGCCTGGCTTTCT	AGGGGCGTGAGTTAGAGT	261
cmet	1	AGATGGCTTTGAGTTCTTTTCC	ACATGAGCAGCCTGGAGAACG	322
eomesb	2	TGTGGTGATGATCTGTCCAGC	ACAGAGACTGGCAGAAGCC	236
hint3	1	TGTGCCTTCGAATCTTCAGAC	AGCCTAATTCTCGTATCGTAC	325
igf2bp2a	1	TCTGAGTCCTTCGGTGACCG	AAGTCTTTCACGCTGTCATG	252
kctd7	1	TGCATGCAGCATAATGGAGC	TGGCTGGTTTGCGGTACTCC	266
mmachc	2	ATACTGGTCTCCGAGGGACTG	AGAGATGCAGGCAGACAGTG	268
stat3	3	ATGCACATGTCCTCCACAGG	ATGTACCTGCTGTGCAGTGG	294
a: M13F sequence: TGTAAAACGACGGCCAGT was added at the 5' end of each forward primer.
b: PIGTail sequence: GTGTCTT was added at the 5' end of each reverse primer for fluorescent PCR and M13R sequence: CAGGAAACAGCTATGACC was added at the 5' end for somatic lesion analysis and colony PCR.
